# Supplementary material for: Marine-Derived Alternariol Suppresses Inflammation by Regulating T Cell Activation and Migration
Source: Mar Drugs. 2025 Mar 19;23(3):133. doi: 10.3390/md23030133 (PMC11944012; doi:10.3390/md23030133)
Supplement: Supplementary file 1 [file marinedrugs-23-00133-s001.zip]

Archive with 1 entries (1 files):
- marinedrugs-3515807-supplementary.pdf
